# Supplementary material for: Quantum emission from coupled spin pairs in hexagonal boron nitride
Source: Nat Commun. 2025 Jul 1;16:5842. doi: 10.1038/s41467-025-61388-8 (PMC12217494; doi:10.1038/s41467-025-61388-8)
Supplement: Supplementary file 3 — Source Data [file 41467_2025_61388_MOESM3_ESM.xlsx]

## Sheet: figure1
VBON-
GS	-2717.52
EX	-2715.55
For figure1
VBON-CB	GS	EX	ZPL	bandtoband
1CB	-2723.26	-2719.52	3.7436	510-512
		-2720.7	2.5637	511-512
2CB	-2723.44	-2719.55	3.8925	505-512
		-2720.36	3.0849	511-512
3CB	-2722.23	-2720.03	2.2045	511-512
4CB	-2721.83	-2719.65	2.1785	511-512
5CB	-2721.69	-2719.64	2.0544	511-513
6CB	-2721.73	-2719.66	2.0711	511-513
7CB	-2721.58	-2719.6	1.9727	511-513
8CB	-2721.54	-2719.54	1.9988	511-513
9CB	-2721.58	-2719.59	1.9918	511-513

## Sheet: figure2
For figure2
VBON-ON	GS	EX	ZPL
1	-2719.75	-2717.13	2.6204
2	-2719.28	-2717.21	2.0668
3	-2719.28	-2717.13	2.1417
4	-2719.04	-2717.03	2.0064
5	-2719.16	-2717.11	2.0506
6	-2719.03	-2717.04	1.99
7	-2718.99	-2717.02	1.971
8	-2720.12	-2717.89	2.2324
9	-2719.41	-2717.38	2.0315

## Sheet: figure3
For figure3	TDM bright	x	y
	VBON-	2.5978	4.4995	5.19558		x	y
	VBON-1CB	0.9237	2.0195	2.22072	VBON-1ON	1.8456	3.1488	3.64982
	2CB	1.3034	2.8302	3.11591	2	2.5855	4.4822	5.17445
	3CB	2.5633	4.4397	5.12654	3	2.3506	3.9644	4.60888
	4CB	2.2014	3.79	4.38295	4	2.6123	4.5246	5.22457
	5CB	2.6198	4.5377	5.23966	5	2.476	4.2518	4.9202
	6CB	2.5588	4.4548	5.13738	6	2.6004	4.4922	5.19056
	7CB	2.5504	4.4173	5.10069	7	2.591	4.4718	5.1682
	8CB	2.5974	4.4989	5.19486	8	2.5264	4.3758	5.05275
	9CB	2.5975	4.5154	5.20921	9	2.5231	4.3898	5.06324

## Sheet: figure4
B magnetic field	J splitting
-5000	-5000	0.99667
-4950	-5000	0.996392
-4900	-5000	0.996126
-4850	-5000	0.995892
-4800	-5000	0.995559
-4750	-5000	0.995225
-4700	-5000	0.995003
-4650	-5000	0.994559
-4600	-5000	0.994225
-4550	-5000	0.993891
-4500	-5000	0.993446
-4450	-5000	0.993002
-4400	-5000	0.992556
-4350	-5000	0.992078
-4300	-5000	0.991666
-4250	-5000	0.990999
-4200	-5000	0.990442
-4150	-5000	0.989886
-4100	-5000	0.989251
-4050	-5000	0.988549
-4000	-5000	0.987881
-3950	-5000	0.98709
-3900	-5000	0.986321
-3850	-5000	0.98543
-3800	-5000	0.984495
-3750	-5000	0.983535
-3700	-5000	0.982477
-3650	-5000	0.981418
-3600	-5000	0.980191
-3550	-5000	0.978898
-3500	-5000	0.977516
-3450	-5000	0.976098
-3400	-5000	0.974613
-3350	-5000	0.972829
-3300	-5000	0.971076
-3250	-5000	0.969255
-3200	-5000	0.967135
-3150	-5000	0.964857
-3100	-5000	0.962443
-3050	-5000	0.959875
-3000	-5000	0.957103
-2950	-5000	0.954118
-2900	-5000	0.950887
-2850	-5000	0.947409
-2800	-5000	0.943651
-2750	-5000	0.939589
-2700	-5000	0.935202
-2650	-5000	0.930477
-2600	-5000	0.92536
-2550	-5000	0.919837
-2500	-5000	0.913876
-2450	-5000	0.907442
-2400	-5000	0.900513
-2350	-5000	0.893054
-2300	-5000	0.885031
-2250	-5000	0.876422
-2200	-5000	0.867202
-2150	-5000	0.857349
-2100	-5000	0.84685
-2050	-5000	0.835683
-2000	-5000	0.823868
-1950	-5000	0.811384
-1900	-5000	0.798283
-1850	-5000	0.784564
-1800	-5000	0.770281
-1750	-5000	0.755471
-1700	-5000	0.740194
-1650	-5000	0.72452
-1600	-5000	0.726838
-1550	-5000	0.743
-1500	-5000	0.758634
-1450	-5000	0.773707
-1400	-5000	0.788191
-1350	-5000	0.802034
-1300	-5000	0.815255
-1250	-5000	0.827812
-1200	-5000	0.839723
-1150	-5000	0.851023
-1100	-5000	0.861691
-1050	-5000	0.87176
-1000	-5000	0.881271
-950	-5000	0.890227
-900	-5000	0.898695
-850	-5000	0.906685
-800	-5000	0.91423
-750	-5000	0.921376
-700	-5000	0.928146
-650	-5000	0.934583
-600	-5000	0.940701
-550	-5000	0.946532
-500	-5000	0.952123
-450	-5000	0.957495
-400	-5000	0.96266
-350	-5000	0.967654
-300	-5000	0.972522
-250	-5000	0.977264
-200	-5000	0.981916
-150	-5000	0.986479
-100	-5000	0.991011
-50	-5000	0.995502
0	-5000	1
50	-5000	1.00452
100	-5000	1.00907
150	-5000	1.01371
200	-5000	1.01842
250	-5000	1.02327
300	-5000	1.02825
350	-5000	1.03343
400	-5000	1.03879
450	-5000	1.04439
500	-5000	1.05028
550	-5000	1.05649
600	-5000	1.06304
650	-5000	1.07
700	-5000	1.07742
750	-5000	1.08533
800	-5000	1.09382
850	-5000	1.10292
900	-5000	1.11273
950	-5000	1.12331
1000	-5000	1.13473
1050	-5000	1.14711
1100	-5000	1.16051
1150	-5000	1.17506
1200	-5000	1.19087
1250	-5000	1.208
1300	-5000	1.22661
1350	-5000	1.24683
1400	-5000	1.26873
1450	-5000	1.29248
1500	-5000	1.31816
1550	-5000	1.3459
1600	-5000	1.37582
1650	-5000	1.38022
1700	-5000	1.351
1750	-5000	1.32368
1800	-5000	1.29823
1850	-5000	1.27459
1900	-5000	1.25269
1950	-5000	1.23246
2000	-5000	1.21379
2050	-5000	1.19663
2100	-5000	1.18085
2150	-5000	1.16639
2200	-5000	1.15313
2250	-5000	1.141
2300	-5000	1.1299
2350	-5000	1.11975
2400	-5000	1.11048
2450	-5000	1.102
2500	-5000	1.09424
2550	-5000	1.08715
2600	-5000	1.08066
2650	-5000	1.07472
2700	-5000	1.06929
2750	-5000	1.0643
2800	-5000	1.05971
2850	-5000	1.05551
2900	-5000	1.05165
2950	-5000	1.04809
3000	-5000	1.04482
3050	-5000	1.04179
3100	-5000	1.03901
3150	-5000	1.03642
3200	-5000	1.03404
3250	-5000	1.03184
3300	-5000	1.02979
3350	-5000	1.02789
3400	-5000	1.02613
3450	-5000	1.02449
3500	-5000	1.02297
3550	-5000	1.02156
3600	-5000	1.02022
3650	-5000	1.01899
3700	-5000	1.01784
3750	-5000	1.01675
3800	-5000	1.01575
3850	-5000	1.0148
3900	-5000	1.01391
3950	-5000	1.01308
4000	-5000	1.01229
4050	-5000	1.01157
4100	-5000	1.01087
4150	-5000	1.01023
4200	-5000	1.00962
4250	-5000	1.00904
4300	-5000	1.00849
4350	-5000	1.00799
4400	-5000	1.0075
4450	-5000	1.00704
4500	-5000	1.00661
4550	-5000	1.0062
4600	-5000	1.00581
4650	-5000	1.00545
4700	-5000	1.0051
4750	-5000	1.00478
4800	-5000	1.00446
4850	-5000	1.00417
4900	-5000	1.00389
4950	-5000	1.00362
-5000	-4950	0.996565
-4950	-4950	0.996343
-4900	-4950	0.99601
-4850	-4950	0.995788
-4800	-4950	0.995566
-4750	-4950	0.995233
-4700	-4950	0.9949
-4650	-4950	0.994567
-4600	-4950	0.994124
-4550	-4950	0.99379
-4500	-4950	0.993457
-4450	-4950	0.993012
-4400	-4950	0.992569
-4350	-4950	0.992013
-4300	-4950	0.991569
-4250	-4950	0.991124
-4200	-4950	0.990568
-4150	-4950	0.989791
-4100	-4950	0.989235
-4050	-4950	0.988568
-4000	-4950	0.987901
-3950	-4950	0.987123
-3900	-4950	0.986344
-3850	-4950	0.985454
-3800	-4950	0.984564
-3750	-4950	0.983563
-3700	-4950	0.982561
-3650	-4950	0.981449
-3600	-4950	0.980224
-3550	-4950	0.979
-3500	-4950	0.977662
-3450	-4950	0.976214
-3400	-4950	0.974655
-3350	-4950	0.972985
-3300	-4950	0.971311
-3250	-4950	0.969306
-3200	-4950	0.967301
-3150	-4950	0.96518
-3100	-4950	0.962728
-3050	-4950	0.960272
-3000	-4950	0.957485
-2950	-4950	0.95447
-2900	-4950	0.951236
-2850	-4950	0.947884
-2800	-4950	0.944197
-2750	-4950	0.940174
-2700	-4950	0.935822
-2650	-4950	0.931127
-2600	-4950	0.926095
-2550	-4950	0.920615
-2500	-4950	0.914687
-2450	-4950	0.908523
-2400	-4950	0.901584
-2350	-4950	0.894196
-2300	-4950	0.886247
-2250	-4950	0.877834
-2200	-4950	0.868647
-2150	-4950	0.858994
-2100	-4950	0.848664
-2050	-4950	0.837657
-2000	-4950	0.825878
-1950	-4950	0.813514
-1900	-4950	0.800672
-1850	-4950	0.787058
-1800	-4950	0.772875
-1750	-4950	0.758207
-1700	-4950	0.742995
-1650	-4950	0.727405
-1600	-4950	0.72403
-1550	-4950	0.740292
-1500	-4950	0.756007
-1450	-4950	0.771262
-1400	-4950	0.78577
-1350	-4950	0.799708
-1300	-4950	0.812985
-1250	-4950	0.825715
-1200	-4950	0.837765
-1150	-4950	0.849059
-1100	-4950	0.859898
-1050	-4950	0.870174
-1000	-4950	0.879688
-950	-4950	0.888864
-900	-4950	0.897375
-850	-4950	0.905549
-800	-4950	0.913172
-750	-4950	0.920354
-700	-4950	0.927314
-650	-4950	0.93372
-600	-4950	0.939911
-550	-4950	0.945875
-500	-4950	0.951517
-450	-4950	0.957048
-400	-4950	0.962141
-350	-4950	0.967239
-300	-4950	0.972123
-250	-4950	0.977017
-200	-4950	0.981697
-150	-4950	0.986278
-100	-4950	0.990872
-50	-4950	0.995369
0	-4950	1
50	-4950	1.00465
100	-4950	1.00921
150	-4950	1.01391
200	-4950	1.01864
250	-4950	1.02352
300	-4950	1.02868
350	-4950	1.03387
400	-4950	1.03935
450	-4950	1.04488
500	-4950	1.05095
550	-4950	1.05722
600	-4950	1.06393
650	-4950	1.07099
700	-4950	1.07838
750	-4950	1.08654
800	-4950	1.09508
850	-4950	1.1043
900	-4950	1.11436
950	-4950	1.12503
1000	-4950	1.13677
1050	-4950	1.1492
1100	-4950	1.16293
1150	-4950	1.17777
1200	-4950	1.19365
1250	-4950	1.21107
1300	-4950	1.23003
1350	-4950	1.25046
1400	-4950	1.27264
1450	-4950	1.29658
1500	-4950	1.32274
1550	-4950	1.35082
1600	-4950	1.38116
1650	-4950	1.37475
1700	-4950	1.3459
1750	-4950	1.3189
1800	-4950	1.29387
1850	-4950	1.27055
1900	-4950	1.24895
1950	-4950	1.22924
2000	-4950	1.21083
2050	-4950	1.19381
2100	-4950	1.17832
2150	-4950	1.16415
2200	-4950	1.15122
2250	-4950	1.13917
2300	-4950	1.12835
2350	-4950	1.11832
2400	-4950	1.10916
2450	-4950	1.10069
2500	-4950	1.09327
2550	-4950	1.08623
2600	-4950	1.0798
2650	-4950	1.07397
2700	-4950	1.06858
2750	-4950	1.06363
2800	-4950	1.0591
2850	-4950	1.05498
2900	-4950	1.05126
2950	-4950	1.0477
3000	-4950	1.0444
3050	-4950	1.04137
3100	-4950	1.03871
3150	-4950	1.03608
3200	-4950	1.0338
3250	-4950	1.03167
3300	-4950	1.02954
3350	-4950	1.02777
3400	-4950	1.026
3450	-4950	1.02437
3500	-4950	1.02285
3550	-4950	1.02145
3600	-4950	1.02017
3650	-4950	1.0189
3700	-4950	1.01775
3750	-4950	1.01671
3800	-4950	1.01568
3850	-4950	1.01476
3900	-4950	1.01385
3950	-4950	1.01305
4000	-4950	1.01225
4050	-4950	1.01156
4100	-4950	1.01088
4150	-4950	1.01031
4200	-4950	1.00952
4250	-4950	1.00896
4300	-4950	1.0085
4350	-4950	1.00805
4400	-4950	1.00749
4450	-4950	1.00704
4500	-4950	1.00659
4550	-4950	1.00625
4600	-4950	1.00591
4650	-4950	1.00546
4700	-4950	1.00513
4750	-4950	1.00479
4800	-4950	1.00445
4850	-4950	1.00423
4900	-4950	1.00401
4950	-4950	1.00367
-5000	-4900	0.99657
-4950	-4900	0.996349
-4900	-4900	0.996127
-4850	-4900	0.995795
-4800	-4900	0.995573
-4750	-4900	0.995241
-4700	-4900	0.994909
-4650	-4900	0.994576
-4600	-4900	0.994243
-4550	-4900	0.993801
-4500	-4900	0.993357
-4450	-4900	0.993024
-4400	-4900	0.99258
-4350	-4900	0.992027
-4300	-4900	0.991583
-4250	-4900	0.991028
-4200	-4900	0.990473
-4150	-4900	0.989918
-4100	-4900	0.989363
-4050	-4900	0.988587
-4000	-4900	0.98781
-3950	-4900	0.987144
-3900	-4900	0.986367
-3850	-4900	0.985478
-3800	-4900	0.98459
-3750	-4900	0.98359
-3700	-4900	0.98259
-3650	-4900	0.981588
-3600	-4900	0.980366
-3550	-4900	0.979144
-3500	-4900	0.97781
-3450	-4900	0.976365
-3400	-4900	0.974809
-3350	-4900	0.973249
-3300	-4900	0.97147
-3250	-4900	0.969468
-3200	-4900	0.967574
-3150	-4900	0.965349
-3100	-4900	0.963119
-3050	-4900	0.960449
-3000	-4900	0.957884
-2950	-4900	0.954879
-2900	-4900	0.951756
-2850	-4900	0.94841
-2800	-4900	0.944624
-2750	-4900	0.940718
-2700	-4900	0.936478
-2650	-4900	0.931902
-2600	-4900	0.926878
-2550	-4900	0.921518
-2500	-4900	0.915711
-2450	-4900	0.909455
-2400	-4900	0.90264
-2350	-4900	0.895476
-2300	-4900	0.88765
-2250	-4900	0.879251
-2200	-4900	0.870302
-2150	-4900	0.860665
-2100	-4900	0.850463
-2050	-4900	0.839491
-2000	-4900	0.827937
-1950	-4900	0.815704
-1900	-4900	0.802905
-1850	-4900	0.789515
-1800	-4900	0.775355
-1750	-4900	0.760823
-1700	-4900	0.745748
-1650	-4900	0.730296
-1600	-4900	0.721214
-1550	-4900	0.737562
-1500	-4900	0.753251
-1450	-4900	0.768592
-1400	-4900	0.783277
-1350	-4900	0.797328
-1300	-4900	0.810695
-1250	-4900	0.823609
-1200	-4900	0.835658
-1150	-4900	0.847253
-1100	-4900	0.858189
-1050	-4900	0.868463
-1000	-4900	0.878173
-950	-4900	0.887446
-900	-4900	0.896057
-850	-4900	0.904331
-800	-4900	0.912054
-750	-4900	0.919338
-700	-4900	0.926287
-650	-4900	0.932796
-600	-4900	0.939198
-550	-4900	0.945159
-500	-4900	0.9509
-450	-4900	0.956423
-400	-4900	0.961732
-350	-4900	0.966827
-300	-4900	0.971815
-250	-4900	0.976589
-200	-4900	0.981377
-150	-4900	0.986178
-100	-4900	0.990767
-50	-4900	0.995374
0	-4900	1
50	-4900	1.00465
100	-4900	1.00932
150	-4900	1.01402
200	-4900	1.01898
250	-4900	1.02397
300	-4900	1.029
350	-4900	1.03431
400	-4900	1.03979
450	-4900	1.04556
500	-4900	1.05164
550	-4900	1.05802
600	-4900	1.06474
650	-4900	1.07205
700	-4900	1.07958
750	-4900	1.08774
800	-4900	1.09643
850	-4900	1.10579
900	-4900	1.116
950	-4900	1.12683
1000	-4900	1.13873
1050	-4900	1.15146
1100	-4900	1.16524
1150	-4900	1.18028
1200	-4900	1.19666
1250	-4900	1.21417
1300	-4900	1.23351
1350	-4900	1.25419
1400	-4900	1.27669
1450	-4900	1.30108
1500	-4900	1.32758
1550	-4900	1.35582
1600	-4900	1.38655
1650	-4900	1.36931
1700	-4900	1.34094
1750	-4900	1.31437
1800	-4900	1.28973
1850	-4900	1.2666
1900	-4900	1.24548
1950	-4900	1.22593
2000	-4900	1.20782
2050	-4900	1.1912
2100	-4900	1.17583
2150	-4900	1.16189
2200	-4900	1.14903
2250	-4900	1.13733
2300	-4900	1.12657
2350	-4900	1.11672
2400	-4900	1.10786
2450	-4900	1.09956
2500	-4900	1.09205
2550	-4900	1.08517
2600	-4900	1.07889
2650	-4900	1.07307
2700	-4900	1.06783
2750	-4900	1.06302
2800	-4900	1.05862
2850	-4900	1.0544
2900	-4900	1.05069
2950	-4900	1.04725
3000	-4900	1.04397
3050	-4900	1.04118
3100	-4900	1.03829
3150	-4900	1.0359
3200	-4900	1.03351
3250	-4900	1.03149
3300	-4900	1.02937
3350	-4900	1.02749
3400	-4900	1.02584
3450	-4900	1.02421
3500	-4900	1.02269
3550	-4900	1.0213
3600	-4900	1.02003
3650	-4900	1.01876
3700	-4900	1.01772
3750	-4900	1.01668
3800	-4900	1.01565
3850	-4900	1.01474
3900	-4900	1.01382
3950	-4900	1.01302
4000	-4900	1.01234
4050	-4900	1.01154
4100	-4900	1.01075
4150	-4900	1.01018
4200	-4900	1.00962
4250	-4900	1.00905
4300	-4900	1.00849
4350	-4900	1.00804
4400	-4900	1.00748
4450	-4900	1.00702
4500	-4900	1.00669
4550	-4900	1.00624
4600	-4900	1.00579
4650	-4900	1.00545
4700	-4900	1.00512
4750	-4900	1.00478
4800	-4900	1.00445
4850	-4900	1.00422
4900	-4900	1.00389
4950	-4900	1.00366
-5000	-4850	0.996576
-4950	-4850	0.996244
-4900	-4850	0.996023
-4850	-4850	0.995692
-4800	-4850	0.99547
-4750	-4850	0.995249
-4700	-4850	0.994807
-4650	-4850	0.994475
-4600	-4850	0.994142
-4550	-4850	0.99381
-4500	-4850	0.993368
-4450	-4850	0.992925
-4400	-4850	0.992593
-4350	-4850	0.992149
-4300	-4850	0.991486
-4250	-4850	0.991043
-4200	-4850	0.990489
-4150	-4850	0.989935
-4100	-4850	0.98927
-4050	-4850	0.988605
-4000	-4850	0.98794
-3950	-4850	0.987275
-3900	-4850	0.986388
-3850	-4850	0.985612
-3800	-4850	0.984724
-3750	-4850	0.983726
-3700	-4850	0.982728
-3650	-4850	0.981619
-3600	-4850	0.980509
-3550	-4850	0.979178
-3500	-4850	0.977847
-3450	-4850	0.976512
-3400	-4850	0.974958
-3350	-4850	0.973404
-3300	-4850	0.971628
-3250	-4850	0.969848
-3200	-4850	0.967738
-3150	-4850	0.965624
-3100	-4850	0.963292
-3050	-4850	0.960843
-3000	-4850	0.958176
-2950	-4850	0.955282
-2900	-4850	0.95217
-2850	-4850	0.948829
-2800	-4850	0.945154
-2750	-4850	0.941366
-2700	-4850	0.937132
-2650	-4850	0.932563
-2600	-4850	0.927659
-2550	-4850	0.922419
-2500	-4850	0.91662
-2450	-4850	0.910486
-2400	-4850	0.903793
-2350	-4850	0.89654
-2300	-4850	0.888938
-2250	-4850	0.880677
-2200	-4850	0.871841
-2150	-4850	0.86233
-2100	-4850	0.852161
-2050	-4850	0.841413
-2000	-4850	0.829989
-1950	-4850	0.817888
-1900	-4850	0.805221
-1850	-4850	0.791964
-1800	-4850	0.777939
-1750	-4850	0.763543
-1700	-4850	0.748603
-1650	-4850	0.733177
-1600	-4850	0.718408
-1550	-4850	0.734728
-1500	-4850	0.7507
-1450	-4850	0.765931
-1400	-4850	0.780816
-1350	-4850	0.794932
-1300	-4850	0.808503
-1250	-4850	0.821417
-1200	-4850	0.833652
-1150	-4850	0.845341
-1100	-4850	0.856372
-1050	-4850	0.866742
-1000	-4850	0.876661
-950	-4850	0.88592
-900	-4850	0.89463
-850	-4850	0.903004
-800	-4850	0.910827
-750	-4850	0.918213
-700	-4850	0.925263
-650	-4850	0.931981
-600	-4850	0.938372
-550	-4850	0.944438
-500	-4850	0.950171
-450	-4850	0.955799
-400	-4850	0.961214
-350	-4850	0.966412
-300	-4850	0.971396
-250	-4850	0.97639
-200	-4850	0.981171
-150	-4850	0.985966
-100	-4850	0.990664
-50	-4850	0.995379
0	-4850	1
50	-4850	1.00464
100	-4850	1.00942
150	-4850	1.01423
200	-4850	1.01919
250	-4850	1.02418
300	-4850	1.02945
350	-4850	1.03476
400	-4850	1.04035
450	-4850	1.04625
500	-4850	1.05244
550	-4850	1.05883
600	-4850	1.06567
650	-4850	1.07298
700	-4850	1.08077
750	-4850	1.08907
800	-4850	1.0979
850	-4850	1.10742
900	-4850	1.11778
950	-4850	1.12877
1000	-4850	1.14069
1050	-4850	1.15375
1100	-4850	1.16772
1150	-4850	1.18295
1200	-4850	1.19954
1250	-4850	1.21741
1300	-4850	1.23685
1350	-4850	1.25797
1400	-4850	1.28071
1450	-4850	1.3056
1500	-4850	1.33209
1550	-4850	1.36105
1600	-4850	1.39197
1650	-4850	1.36393
1700	-4850	1.33582
1750	-4850	1.30968
1800	-4850	1.28545
1850	-4850	1.26268
1900	-4850	1.2419
1950	-4850	1.22266
2000	-4850	1.20484
2050	-4850	1.18848
2100	-4850	1.17349
2150	-4850	1.15965
2200	-4850	1.147
2250	-4850	1.13549
2300	-4850	1.12494
2350	-4850	1.1154
2400	-4850	1.10645
2450	-4850	1.09831
2500	-4850	1.09096
2550	-4850	1.08411
2600	-4850	1.07798
2650	-4850	1.07231
2700	-4850	1.06709
2750	-4850	1.06229
2800	-4850	1.05803
2850	-4850	1.05393
2900	-4850	1.05023
2950	-4850	1.04681
3000	-4850	1.04365
3050	-4850	1.04075
3100	-4850	1.03811
3150	-4850	1.0356
3200	-4850	1.03334
3250	-4850	1.03109
3300	-4850	1.0292
3350	-4850	1.02732
3400	-4850	1.02568
3450	-4850	1.02405
3500	-4850	1.02266
3550	-4850	1.02126
3600	-4850	1.01988
3650	-4850	1.01873
3700	-4850	1.01758
3750	-4850	1.01654
3800	-4850	1.01551
3850	-4850	1.0146
3900	-4850	1.0138
3950	-4850	1.01289
4000	-4850	1.01221
4050	-4850	1.01153
4100	-4850	1.01085
4150	-4850	1.01017
4200	-4850	1.0096
4250	-4850	1.00904
4300	-4850	1.00859
4350	-4850	1.00791
4400	-4850	1.00746
4450	-4850	1.00713
4500	-4850	1.00668
4550	-4850	1.00623
4600	-4850	1.00589
4650	-4850	1.00556
4700	-4850	1.00522
4750	-4850	1.00477
4800	-4850	1.00455
4850	-4850	1.00433
4900	-4850	1.00399
4950	-4850	1.00377
-5000	-4800	0.996581
-4950	-4800	0.996251
-4900	-4800	0.99603
-4850	-4800	0.995809
-4800	-4800	0.995478
-4750	-4800	0.995146
-4700	-4800	0.994925
-4650	-4800	0.994484
-4600	-4800	0.994152
-4550	-4800	0.99382
-4500	-4800	0.993378
-4450	-4800	0.992937
-4400	-4800	0.992494
-4350	-4800	0.992052
-4300	-4800	0.99161
-4250	-4800	0.991057
-4200	-4800	0.990505
-4150	-4800	0.989951
-4100	-4800	0.989288
-4050	-4800	0.988624
-4000	-4800	0.98796
-3950	-4800	0.987185
-3900	-4800	0.98641
-3850	-4800	0.985635
-3800	-4800	0.98475
-3750	-4800	0.983753
-3700	-4800	0.982757
-3650	-4800	0.981649
-3600	-4800	0.980542
-3550	-4800	0.979432
-3500	-4800	0.978102
-3450	-4800	0.976662
-3400	-4800	0.975111
-3350	-4800	0.973556
-3300	-4800	0.971893
-3250	-4800	0.970009
-3200	-4800	0.96801
-3150	-4800	0.965903
-3100	-4800	0.963681
-3050	-4800	0.96113
-3000	-4800	0.958573
-2950	-4800	0.955578
-2900	-4800	0.952576
-2850	-4800	0.949352
-2800	-4800	0.945688
-2750	-4800	0.941796
-2700	-4800	0.93768
-2650	-4800	0.93323
-2600	-4800	0.928334
-2550	-4800	0.923103
-2500	-4800	0.917536
-2450	-4800	0.911412
-2400	-4800	0.904942
-2350	-4800	0.897812
-2300	-4800	0.890222
-2250	-4800	0.882085
-2200	-4800	0.873374
-2150	-4800	0.863894
-2100	-4800	0.853949
-2050	-4800	0.843329
-2000	-4800	0.832035
-1950	-4800	0.820176
-1900	-4800	0.80753
-1850	-4800	0.794406
-1800	-4800	0.780626
-1750	-4800	0.766254
-1700	-4800	0.751339
-1650	-4800	0.736161
-1600	-4800	0.720411
-1550	-4800	0.731985
-1500	-4800	0.747848
-1450	-4800	0.763279
-1400	-4800	0.778138
-1350	-4800	0.792455
-1300	-4800	0.806116
-1250	-4800	0.819211
-1200	-4800	0.831558
-1150	-4800	0.84334
-1100	-4800	0.854464
-1050	-4800	0.865026
-1000	-4800	0.875042
-950	-4800	0.884399
-900	-4800	0.89332
-850	-4800	0.90168
-800	-4800	0.909604
-750	-4800	0.917194
-700	-4800	0.924347
-650	-4800	0.931062
-600	-4800	0.937443
-550	-4800	0.94372
-500	-4800	0.949557
-450	-4800	0.95529
-400	-4800	0.960697
-350	-4800	0.965887
-300	-4800	0.971089
-250	-4800	0.976076
-200	-4800	0.980851
-150	-4800	0.985754
-100	-4800	0.99056
-50	-4800	0.99527
0	-4800	1
50	-4800	1.00475
100	-4800	1.00953
150	-4800	1.01445
200	-4800	1.01952
250	-4800	1.02451
300	-4800	1.02977
350	-4800	1.03532
400	-4800	1.04091
450	-4800	1.0468
500	-4800	1.05312
550	-4800	1.05964
600	-4800	1.06673
650	-4800	1.07404
700	-4800	1.08184
750	-4800	1.09028
800	-4800	1.09938
850	-4800	1.10904
900	-4800	1.11942
950	-4800	1.13071
1000	-4800	1.1428
1050	-4800	1.15603
1100	-4800	1.17032
1150	-4800	1.18576
1200	-4800	1.20256
1250	-4800	1.22069
1300	-4800	1.24052
1350	-4800	1.2619
1400	-4800	1.28512
1450	-4800	1.31014
1500	-4800	1.33717
1550	-4800	1.36615
1600	-4800	1.3881
1650	-4800	1.3584
1700	-4800	1.33096
1750	-4800	1.30505
1800	-4800	1.28102
1850	-4800	1.2588
1900	-4800	1.23834
1950	-4800	1.21925
2000	-4800	1.20187
2050	-4800	1.18578
2100	-4800	1.17103
2150	-4800	1.15755
2200	-4800	1.14498
2250	-4800	1.13368
2300	-4800	1.12332
2350	-4800	1.11382
2400	-4800	1.10504
2450	-4800	1.0972
2500	-4800	1.08988
2550	-4800	1.0833
2600	-4800	1.0772
2650	-4800	1.07155
2700	-4800	1.06646
2750	-4800	1.0618
2800	-4800	1.05743
2850	-4800	1.05335
2900	-4800	1.04978
2950	-4800	1.04649
3000	-4800	1.04322
3050	-4800	1.04044
3100	-4800	1.03769
3150	-4800	1.0353
3200	-4800	1.03305
3250	-4800	1.03092
3300	-4800	1.02892
3350	-4800	1.02716
3400	-4800	1.02552
3450	-4800	1.0239
3500	-4800	1.02239
3550	-4800	1.021
3600	-4800	1.01984
3650	-4800	1.01869
3700	-4800	1.01755
3750	-4800	1.01651
3800	-4800	1.01549
3850	-4800	1.01457
3900	-4800	1.01378
3950	-4800	1.01298
4000	-4800	1.01219
4050	-4800	1.01151
4100	-4800	1.01083
4150	-4800	1.01015
4200	-4800	1.00959
4250	-4800	1.00902
4300	-4800	1.00846
4350	-4800	1.00801
4400	-4800	1.00756
4450	-4800	1.00711
4500	-4800	1.00667
4550	-4800	1.00622
4600	-4800	1.00588
4650	-4800	1.00555
4700	-4800	1.0051
4750	-4800	1.00488
4800	-4800	1.00454
4850	-4800	1.00421
4900	-4800	1.00399
4950	-4800	1.00376
-5000	-4750	0.996477
-4950	-4750	0.996256
-4900	-4750	0.995926
-4850	-4750	0.995705
-4800	-4750	0.995485
-4750	-4750	0.995154
-4700	-4750	0.994823
-4650	-4750	0.994492
-4600	-4750	0.994052
-4550	-4750	0.99372
-4500	-4750	0.993389
-4450	-4750	0.993058
-4400	-4750	0.992507
-4350	-4750	0.992065
-4300	-4750	0.991623
-4250	-4750	0.991071
-4200	-4750	0.990519
-4150	-4750	0.989967
-4100	-4750	0.989414
-4050	-4750	0.988643
-4000	-4750	0.98798
-3950	-4750	0.987206
-3900	-4750	0.986433
-3850	-4750	0.985659
-3800	-4750	0.984775
-3750	-4750	0.98378
-3700	-4750	0.982894
-3650	-4750	0.981788
-3600	-4750	0.980682
-3550	-4750	0.979466
-3500	-4750	0.978138
-3450	-4750	0.976701
-3400	-4750	0.97537
-3350	-4750	0.97371
-3300	-4750	0.97194
-3250	-4750	0.970276
-3200	-4750	0.968284
-3150	-4750	0.966177
-3100	-4750	0.963851
-3050	-4750	0.961521
-3000	-4750	0.958863
-2950	-4750	0.956089
-2900	-4750	0.952987
-2850	-4750	0.949768
-2800	-4750	0.946215
-2750	-4750	0.94244
-2700	-4750	0.93833
-2650	-4750	0.933998
-2600	-4750	0.92922
-2550	-4750	0.923997
-2500	-4750	0.91844
-2450	-4750	0.912436
-2400	-4750	0.905876
-2350	-4750	0.898969
-2300	-4750	0.891514
-2250	-4750	0.883489
-2200	-4750	0.874806
-2150	-4750	0.865549
-2100	-4750	0.855731
-2050	-4750	0.845239
-2000	-4750	0.834074
-1950	-4750	0.822346
-1900	-4750	0.809831
-1850	-4750	0.79684
-1800	-4750	0.783194
-1750	-4750	0.768957
-1700	-4750	0.754177
-1650	-4750	0.739024
-1600	-4750	0.723411
-1550	-4750	0.729057
-1500	-4750	0.745118
-1450	-4750	0.760607
-1400	-4750	0.775668
-1350	-4750	0.789962
-1300	-4750	0.803713
-1250	-4750	0.81692
-1200	-4750	0.829451
-1150	-4750	0.841327
-1100	-4750	0.852545
-1050	-4750	0.863315
-1000	-4750	0.873217
-950	-4750	0.882882
-900	-4750	0.891789
-850	-4750	0.90036
-800	-4750	0.908384
-750	-4750	0.916074
-700	-4750	0.923216
-650	-4750	0.930138
-600	-4750	0.936623
-550	-4750	0.94289
-500	-4750	0.948831
-450	-4750	0.954669
-400	-4750	0.960068
-350	-4750	0.965474
-300	-4750	0.970669
-250	-4750	0.975763
-200	-4750	0.980758
-150	-4750	0.985542
-100	-4750	0.990341
-50	-4750	0.99516
0	-4750	1
50	-4750	1.00486
100	-4750	1.00975
150	-4750	1.01467
200	-4750	1.01962
250	-4750	1.02484
300	-4750	1.03022
350	-4750	1.03576
400	-4750	1.04159
450	-4750	1.04748
500	-4750	1.05393
550	-4750	1.06057
600	-4750	1.06767
650	-4750	1.07511
700	-4750	1.08317
750	-4750	1.09161
800	-4750	1.10086
850	-4750	1.11067
900	-4750	1.12134
950	-4750	1.13265
1000	-4750	1.14519
1050	-4750	1.15833
1100	-4750	1.17296
1150	-4750	1.1886
1200	-4750	1.20562
1250	-4750	1.22411
1300	-4750	1.24422
1350	-4750	1.26588
1400	-4750	1.28921
1450	-4750	1.31474
1500	-4750	1.34207
1550	-4750	1.37163
1600	-4750	1.38234
1650	-4750	1.35314
1700	-4750	1.32595
1750	-4750	1.30046
1800	-4750	1.27682
1850	-4750	1.25496
1900	-4750	1.23483
1950	-4750	1.21603
2000	-4750	1.19893
2050	-4750	1.1831
2100	-4750	1.16859
2150	-4750	1.15534
2200	-4750	1.14311
2250	-4750	1.13188
2300	-4750	1.12169
2350	-4750	1.11239
2400	-4750	1.1039
2450	-4750	1.09597
2500	-4750	1.0888
2550	-4750	1.08225
2600	-4750	1.07617
2650	-4750	1.07067
2700	-4750	1.06572
2750	-4750	1.06108
2800	-4750	1.05684
2850	-4750	1.05289
2900	-4750	1.04933
2950	-4750	1.04593
3000	-4750	1.0429
3050	-4750	1.04002
3100	-4750	1.0375
3150	-4750	1.03501
3200	-4750	1.03276
3250	-4750	1.03063
3300	-4750	1.02887
3350	-4750	1.027
3400	-4750	1.02525
3450	-4750	1.02386
3500	-4750	1.02235
3550	-4750	1.02096
3600	-4750	1.0197
3650	-4750	1.01855
3700	-4750	1.0174
3750	-4750	1.01649
3800	-4750	1.01546
3850	-4750	1.01455
3900	-4750	1.01375
3950	-4750	1.01296
4000	-4750	1.01217
4050	-4750	1.01149
4100	-4750	1.0107
4150	-4750	1.01013
4200	-4750	1.00957
4250	-4750	1.00901
4300	-4750	1.00845
4350	-4750	1.008
4400	-4750	1.00755
4450	-4750	1.00699
4500	-4750	1.00665
4550	-4750	1.00632
4600	-4750	1.00598
4650	-4750	1.00554
4700	-4750	1.0052
4750	-4750	1.00487
4800	-4750	1.00454
4850	-4750	1.00431
4900	-4750	1.00409
4950	-4750	1.00376
-5000	-4700	0.996483
-4950	-4700	0.996263
-4900	-4700	0.996042
-4850	-4700	0.995712
-4800	-4700	0.995382
-4750	-4700	0.995162
-4700	-4700	0.994832
-4650	-4700	0.994501
-4600	-4700	0.994171
-4550	-4700	0.993731
-4500	-4700	0.9934
-4450	-4700	0.992959
-4400	-4700	0.992518
-4350	-4700	0.992077
-4300	-4700	0.991527
-4250	-4700	0.991086
-4200	-4700	0.990535
-4150	-4700	0.989983
-4100	-4700	0.989322
-4050	-4700	0.98877
-4000	-4700	0.988108
-3950	-4700	0.987336
-3900	-4700	0.986564
-3850	-4700	0.985791
-3800	-4700	0.984909
-3750	-4700	0.983915
-3700	-4700	0.982922
-3650	-4700	0.981928
-3600	-4700	0.980714
-3550	-4700	0.9795
-3500	-4700	0.978282
-3450	-4700	0.976957
-3400	-4700	0.975411
-3350	-4700	0.973864
-3300	-4700	0.972204
-3250	-4700	0.970436
-3200	-4700	0.968553
-3150	-4700	0.966453
-3100	-4700	0.964238
-3050	-4700	0.961806
-3000	-4700	0.959258
-2950	-4700	0.956383
-2900	-4700	0.953391
-2850	-4700	0.950287
-2800	-4700	0.946851
-2750	-4700	0.942977
-2700	-4700	0.938985
-2650	-4700	0.934549
-2600	-4700	0.929891
-2550	-4700	0.924787
-2500	-4700	0.919341
-2450	-4700	0.913457
-2400	-4700	0.907018
-2350	-4700	0.900233
-2300	-4700	0.89279
-2250	-4700	0.884888
-2200	-4700	0.87633
-2150	-4700	0.86731
-2100	-4700	0.857507
-2050	-4700	0.847255
-2000	-4700	0.836218
-1950	-4700	0.824509
-1900	-4700	0.812236
-1850	-4700	0.799378
-1800	-4700	0.785754
-1750	-4700	0.771762
-1700	-4700	0.75709
-1650	-4700	0.742072
-1600	-4700	0.726595
-1550	-4700	0.726139
-1500	-4700	0.742173
-1450	-4700	0.75786
-1400	-4700	0.772895
-1350	-4700	0.787388
-1300	-4700	0.80134
-1250	-4700	0.814616
-1200	-4700	0.827147
-1150	-4700	0.83932
-1100	-4700	0.850633
-1050	-4700	0.861401
-1000	-4700	0.871608
-950	-4700	0.881257
-900	-4700	0.890374
-850	-4700	0.898932
-800	-4700	0.907157
-750	-4700	0.914846
-700	-4700	0.922192
-650	-4700	0.929112
-600	-4700	0.935805
-550	-4700	0.942068
-500	-4700	0.948221
-450	-4700	0.953937
-400	-4700	0.95955
-350	-4700	0.964952
-300	-4700	0.97025
-250	-4700	0.975451
-200	-4700	0.980439
-150	-4700	0.98533
-100	-4700	0.990238
-50	-4700	0.995166
0	-4700	1
50	-4700	1.00486
100	-4700	1.00986
150	-4700	1.01489
200	-4700	1.01995
250	-4700	1.02517
300	-4700	1.03066
350	-4700	1.03632
400	-4700	1.04216
450	-4700	1.04829
500	-4700	1.05461
550	-4700	1.06149
600	-4700	1.0686
650	-4700	1.0763
700	-4700	1.08437
750	-4700	1.09308
800	-4700	1.10234
850	-4700	1.11243
900	-4700	1.12312
950	-4700	1.13474
1000	-4700	1.1473
1050	-4700	1.1609
1100	-4700	1.1756
1150	-4700	1.19144
1200	-4700	1.20898
1250	-4700	1.22757
1300	-4700	1.24791
1350	-4700	1.27002
1400	-4700	1.29384
1450	-4700	1.31951
1500	-4700	1.3474
1550	-4700	1.37715
1600	-4700	1.37628
1650	-4700	1.34758
1700	-4700	1.32085
1750	-4700	1.29574
1800	-4700	1.27266
1850	-4700	1.25097
1900	-4700	1.23117
1950	-4700	1.21284
2000	-4700	1.19586
2050	-4700	1.18028
2100	-4700	1.16617
2150	-4700	1.15299
2200	-4700	1.14112
2250	-4700	1.13009
2300	-4700	1.12008
2350	-4700	1.11082
2400	-4700	1.10251
2450	-4700	1.09474
2500	-4700	1.08774
2550	-4700	1.08133
2600	-4700	1.0754
2650	-4700	1.07003
2700	-4700	1.06498
2750	-4700	1.06047
2800	-4700	1.05613
2850	-4700	1.05231
2900	-4700	1.04889
2950	-4700	1.04561
3000	-4700	1.04247
3050	-4700	1.03971
3100	-4700	1.03709
3150	-4700	1.03471
3200	-4700	1.03247
3250	-4700	1.03046
3300	-4700	1.02859
3350	-4700	1.02684
3400	-4700	1.02521
3450	-4700	1.02359
3500	-4700	1.0222
3550	-4700	1.02093
3600	-4700	1.01967
3650	-4700	1.0184
3700	-4700	1.01737
3750	-4700	1.01635
3800	-4700	1.01532
3850	-4700	1.01441
3900	-4700	1.01362
3950	-4700	1.01283
4000	-4700	1.01203
4050	-4700	1.01136
4100	-4700	1.01079
4150	-4700	1.01012
4200	-4700	1.00956
4250	-4700	1.00899
4300	-4700	1.00855
4350	-4700	1.00799
4400	-4700	1.00754
4450	-4700	1.00709
4500	-4700	1.00664
4550	-4700	1.00631
4600	-4700	1.00586
4650	-4700	1.00553
4700	-4700	1.0052
4750	-4700	1.00486
4800	-4700	1.00464
4850	-4700	1.00431
4900	-4700	1.00397
4950	-4700	1.00375
-5000	-4650	0.996488
-4950	-4650	0.996159
-4900	-4650	0.995939
-4850	-4650	0.99561
-4800	-4650	0.99539
-4750	-4650	0.99517
-4700	-4650	0.99473
-4650	-4650	0.994401
-4600	-4650	0.99407
-4550	-4650	0.99374
-4500	-4650	0.993301
-4450	-4650	0.992971
-4400	-4650	0.992531
-4350	-4650	0.992091
-4300	-4650	0.99165
-4250	-4650	0.990991
-4200	-4650	0.99055
-4150	-4650	0.99
-4100	-4650	0.989339
-4050	-4650	0.988679
-4000	-4650	0.988018
-3950	-4650	0.987357
-3900	-4650	0.986586
-3850	-4650	0.985815
-3800	-4650	0.984933
-3750	-4650	0.983942
-3700	-4650	0.98295
-3650	-4650	0.981958
-3600	-4650	0.980964
-3550	-4650	0.979751
-3500	-4650	0.978428
-3450	-4650	0.976995
-3400	-4650	0.975561
-3350	-4650	0.974125
-3300	-4650	0.97236
-3250	-4650	0.970702
-3200	-4650	0.968716
-3150	-4650	0.966619
-3100	-4650	0.964518
-3050	-4650	0.962196
-3000	-4650	0.959546
-2950	-4650	0.956891
-2900	-4650	0.953904
-2850	-4650	0.9507
-2800	-4650	0.94727
-2750	-4650	0.943617
-2700	-4650	0.939631
-2650	-4650	0.935313
-2600	-4650	0.930661
-2550	-4650	0.925676
-2500	-4650	0.920247
-2450	-4650	0.914374
-2400	-4650	0.908156
-2350	-4650	0.901393
-2300	-4650	0.894172
-2250	-4650	0.886296
-2200	-4650	0.877849
-2150	-4650	0.868954
-2100	-4650	0.859389
-2050	-4650	0.849153
-2000	-4650	0.838245
-1950	-4650	0.826665
-1900	-4650	0.814523
-1850	-4650	0.801797
-1800	-4650	0.788417
-1750	-4650	0.774448
-1700	-4650	0.760022
-1650	-4650	0.745028
-1600	-4650	0.729688
-1550	-4650	0.723118
-1500	-4650	0.73943
-1450	-4650	0.755009
-1400	-4650	0.770242
-1350	-4650	0.784823
-1300	-4650	0.79884
-1250	-4650	0.812228
-1200	-4650	0.824941
-1150	-4650	0.837113
-1100	-4650	0.848614
-1050	-4650	0.859476
-1000	-4650	0.869891
-950	-4650	0.879637
-900	-4650	0.888852
-850	-4650	0.89762
-800	-4650	0.905944
-750	-4650	0.913723
-700	-4650	0.921067
-650	-4650	0.928193
-600	-4650	0.934883
-550	-4650	0.941243
-500	-4650	0.947499
-450	-4650	0.95332
-400	-4650	0.959038
-350	-4650	0.964541
-300	-4650	0.969835
-250	-4650	0.975026
-200	-4650	0.980121
-150	-4650	0.985119
-100	-4650	0.990134
-50	-4650	0.995056
0	-4650	1
50	-4650	1.00497
100	-4650	1.00996
150	-4650	1.01511
200	-4650	1.02028
250	-4650	1.02561
300	-4650	1.0311
350	-4650	1.03676
400	-4650	1.04271
450	-4650	1.04897
500	-4650	1.05541
550	-4650	1.06242
600	-4650	1.06965
650	-4650	1.07736
700	-4650	1.0857
750	-4650	1.09442
800	-4650	1.10382
850	-4650	1.11406
900	-4650	1.12505
950	-4650	1.13683
1000	-4650	1.14957
1050	-4650	1.1635
1100	-4650	1.17839
1150	-4650	1.19458
1200	-4650	1.21221
1250	-4650	1.23118
1300	-4650	1.25181
1350	-4650	1.27417
1400	-4650	1.29829
1450	-4650	1.32449
1500	-4650	1.35239
1550	-4650	1.3829
1600	-4650	1.37045
1650	-4650	1.34223
1700	-4650	1.31575
1750	-4650	1.29124
1800	-4650	1.26836
1850	-4650	1.2472
1900	-4650	1.22771
1950	-4650	1.20968
2000	-4650	1.19297
2050	-4650	1.17764
2100	-4650	1.16362
2150	-4650	1.15081
2200	-4650	1.13915
2250	-4650	1.12829
2300	-4650	1.11835
2350	-4650	1.10939
2400	-4650	1.10113
2450	-4650	1.09364
2500	-4650	1.08666
2550	-4650	1.08029
2600	-4650	1.0745
2650	-4650	1.06916
2700	-4650	1.06425
2750	-4650	1.05975
2800	-4650	1.05567
2850	-4650	1.05186
2900	-4650	1.04832
2950	-4650	1.04505
3000	-4650	1.04216
3050	-4650	1.03929
3100	-4650	1.03679
3150	-4650	1.03453
3200	-4650	1.03229
3250	-4650	1.03018
3300	-4650	1.02843
3350	-4650	1.02656
3400	-4650	1.02505
3450	-4650	1.02355
3500	-4650	1.02205
3550	-4650	1.02067
3600	-4650	1.01941
3650	-4650	1.01837
3700	-4650	1.01735
3750	-4650	1.01632
3800	-4650	1.0153
3850	-4650	1.01439
3900	-4650	1.0136
3950	-4650	1.0128
4000	-4650	1.01213
4050	-4650	1.01145
4100	-4650	1.01078
4150	-4650	1.0101
4200	-4650	1.00954
4250	-4650	1.00909
4300	-4650	1.00842
4350	-4650	1.00797
4400	-4650	1.00753
4450	-4650	1.00708
4500	-4650	1.00674
4550	-4650	1.0063
4600	-4650	1.00596
4650	-4650	1.00563
4700	-4650	1.0053
4750	-4650	1.00485
4800	-4650	1.00463
4850	-4650	1.00441
4900	-4650	1.00408
4950	-4650	1.00386
-5000	-4600	0.996494
-4950	-4600	0.996165
-4900	-4600	0.995946
-4850	-4600	0.995726
-4800	-4600	0.995288
-4750	-4600	0.995068
-4700	-4600	0.994848
-4650	-4600	0.99441
-4600	-4600	0.99408
-4550	-4600	0.993751
-4500	-4600	0.993421
-4450	-4600	0.992873
-4400	-4600	0.992543
-4350	-4600	0.992104
-4300	-4600	0.991554
-4250	-4600	0.991115
-4200	-4600	0.990565
-4150	-4600	0.990015
-4100	-4600	0.989357
-4050	-4600	0.988697
-4000	-4600	0.988038
-3950	-4600	0.987378
-3900	-4600	0.986608
-3850	-4600	0.985728
-3800	-4600	0.984958
-3750	-4600	0.983968
-3700	-4600	0.983086
-3650	-4600	0.982096
-3600	-4600	0.980995
-3550	-4600	0.979785
-3500	-4600	0.978464
-3450	-4600	0.97725
-3400	-4600	0.975819
-3350	-4600	0.974167
-3300	-4600	0.972622
-3250	-4600	0.97086
-3200	-4600	0.968877
-3150	-4600	0.96689
-3100	-4600	0.964686
-3050	-4600	0.962368
-3000	-4600	0.959938
-2950	-4600	0.957182
-2900	-4600	0.95431
-2850	-4600	0.951217
-2800	-4600	0.947792
-2750	-4600	0.944145
-2700	-4600	0.940275
-2650	-4600	0.936074
-2600	-4600	0.93143
-2550	-4600	0.926453
-2500	-4600	0.921143
-2450	-4600	0.915389
-2400	-4600	0.909292
-2350	-4600	0.902539
-2300	-4600	0.895341
-2250	-4600	0.887686
-2200	-4600	0.879474
-2150	-4600	0.870593
-2100	-4600	0.861059
-2050	-4600	0.850951
-2000	-4600	0.840265
-1950	-4600	0.828926
-1900	-4600	0.816914
-1850	-4600	0.804319
-1800	-4600	0.79096
-1750	-4600	0.777125
-1700	-4600	0.762834
-1650	-4600	0.747976
-1600	-4600	0.73266
-1550	-4600	0.720107
-1500	-4600	0.736392
-1450	-4600	0.752251
-1400	-4600	0.76746
-1350	-4600	0.782241
-1300	-4600	0.796259
-1250	-4600	0.809826
-1200	-4600	0.822742
-1150	-4600	0.834895
-1100	-4600	0.846506
-1050	-4600	0.857558
-1000	-4600	0.868068
-950	-4600	0.878021
-900	-4600	0.887333
-850	-4600	0.896188
-800	-4600	0.904511
-750	-4600	0.912501
-700	-4600	0.920049
-650	-4600	0.927164
-600	-4600	0.933957
-550	-4600	0.94042
-500	-4600	0.946667
-450	-4600	0.952699
-400	-4600	0.958522
-350	-4600	0.964018
-300	-4600	0.969418
-250	-4600	0.974715
-200	-4600	0.979804
-150	-4600	0.984907
-100	-4600	0.990031
-50	-4600	0.994947
0	-4600	1
50	-4600	1.00508
100	-4600	1.01007
150	-4600	1.01532
200	-4600	1.02061
250	-4600	1.02594
300	-4600	1.03155
350	-4600	1.03732
400	-4600	1.04327
450	-4600	1.04965
500	-4600	1.05634
550	-4600	1.06335
600	-4600	1.07071
650	-4600	1.07856
700	-4600	1.0869
750	-4600	1.09589
800	-4600	1.10557
850	-4600	1.11584
900	-4600	1.12697
950	-4600	1.13892
1000	-4600	1.15198
1050	-4600	1.1661
1100	-4600	1.18133
1150	-4600	1.19776
1200	-4600	1.21545
1250	-4600	1.23483
1300	-4600	1.25587
1350	-4600	1.27838
1400	-4600	1.303
1450	-4600	1.32934
1500	-4600	1.35797
1550	-4600	1.38868
1600	-4600	1.36489
1650	-4600	1.33694
1700	-4600	1.3109
1750	-4600	1.28679
1800	-4600	1.26429
1850	-4600	1.24329
1900	-4600	1.22412
1950	-4600	1.20638
2000	-4600	1.1901
2050	-4600	1.17516
2100	-4600	1.16136
2150	-4600	1.14864
2200	-4600	1.13704
2250	-4600	1.12652
2300	-4600	1.11689
2350	-4600	1.10799
2400	-4600	1.09976
2450	-4600	1.09243
2500	-4600	1.08561
2550	-4600	1.07939
2600	-4600	1.07362
2650	-4600	1.06829
2700	-4600	1.06352
2750	-4600	1.05916
2800	-4600	1.05508
2850	-4600	1.05129
2900	-4600	1.04788
2950	-4600	1.04473
3000	-4600	1.04173
3050	-4600	1.0391
3100	-4600	1.03661
3150	-4600	1.03424
3200	-4600	1.03212
3250	-4600	1.03001
3300	-4600	1.02815
3350	-4600	1.02652
3400	-4600	1.02478
3450	-4600	1.02328
3500	-4600	1.02201
3550	-4600	1.02063
3600	-4600	1.01937
3650	-4600	1.01823
3700	-4600	1.0172
3750	-4600	1.01629
3800	-4600	1.01527
3850	-4600	1.01448
3900	-4600	1.01357
3950	-4600	1.01278
4000	-4600	1.01211
4050	-4600	1.01143
4100	-4600	1.01076
4150	-4600	1.01009
4200	-4600	1.00952
4250	-4600	1.00897
4300	-4600	1.00852
4350	-4600	1.00796
4400	-4600	1.00751
4450	-4600	1.00718
4500	-4600	1.00662
4550	-4600	1.00629
4600	-4600	1.00596
4650	-4600	1.00562
4700	-4600	1.00518
4750	-4600	1.00496
4800	-4600	1.00473
4850	-4600	1.00429
4900	-4600	1.00407
4950	-4600	1.00385
-5000	-4550	0.99639
-4950	-4550	0.996171
-4900	-4550	0.995843
-4850	-4550	0.995624
-4800	-4550	0.995404
-4750	-4550	0.995076
-4700	-4550	0.994747
-4650	-4550	0.994418
-4600	-4550	0.993981
-4550	-4550	0.993651
-4500	-4550	0.993322
-4450	-4550	0.992993
-4400	-4550	0.992554
-4350	-4550	0.992007
-4300	-4550	0.991568
-4250	-4550	0.991129
-4200	-4550	0.990581
-4150	-4550	0.990032
-4100	-4550	0.989483
-4050	-4550	0.988824
-4000	-4550	0.988166
-3950	-4550	0.987507
-3900	-4550	0.986738
-3850	-4550	0.98586
-3800	-4550	0.985091
-3750	-4550	0.984103
-3700	-4550	0.983224
-3650	-4550	0.982125
-3600	-4550	0.981027
-3550	-4550	0.979925
-3500	-4550	0.978716
-3450	-4550	0.977288
-3400	-4550	0.975859
-3350	-4550	0.974427
-3300	-4550	0.972777
-3250	-4550	0.971018
-3200	-4550	0.969145
-3150	-4550	0.967165
-3100	-4550	0.96507
-3050	-4550	0.962755
-3000	-4550	0.960224
-2950	-4550	0.957578
-2900	-4550	0.95482
-2850	-4550	0.951627
-2800	-4550	0.948318
-2750	-4550	0.944677
-2700	-4550	0.940814
-2650	-4550	0.93662
-2600	-4550	0.932093
-2550	-4550	0.927235
-2500	-4550	0.922145
-2450	-4550	0.9164
-2400	-4550	0.910323
-2350	-4550	0.903791
-2300	-4550	0.896605
-2250	-4550	0.889073
-2200	-4550	0.880984
-2150	-4550	0.872132
-2100	-4550	0.862819
-2050	-4550	0.852837
-2000	-4550	0.842297
-1950	-4550	0.831068
-1900	-4550	0.819187
-1850	-4550	0.806723
-1800	-4550	0.793607
-1750	-4550	0.779905
-1700	-4550	0.765748
-1650	-4550	0.750914
-1600	-4550	0.735734
-1550	-4550	0.720288
-1500	-4550	0.733474
-1450	-4550	0.749306
-1400	-4550	0.764712
-1350	-4550	0.779469
-1300	-4550	0.793774
-1250	-4550	0.807431
-1200	-4550	0.820347
-1150	-4550	0.832795
-1100	-4550	0.844499
-1050	-4550	0.855645
-1000	-4550	0.86625
-950	-4550	0.876299
-900	-4550	0.885807
-850	-4550	0.894772
-800	-4550	0.903294
-750	-4550	0.911273
-700	-4550	0.918819
-650	-4550	0.926138
-600	-4550	0.933033
-550	-4550	0.939705
-500	-4550	0.945949
-450	-4550	0.951972
-400	-4550	0.957786
-350	-4550	0.9635
-300	-4550	0.969002
-250	-4550	0.974292
-200	-4550	0.979599
-150	-4550	0.98481
-100	-4550	0.989928
-50	-4550	0.994952
0	-4550	1
50	-4550	1.00507
100	-4550	1.01017
150	-4550	1.01542
200	-4550	1.02083
250	-4550	1.02639
300	-4550	1.03199
350	-4550	1.03788
400	-4550	1.04407
450	-4550	1.05045
500	-4550	1.05714
550	-4550	1.06416
600	-4550	1.07177
650	-4550	1.07975
700	-4550	1.08835
750	-4550	1.09737
800	-4550	1.10706
850	-4550	1.1176
900	-4550	1.12891
950	-4550	1.14116
1000	-4550	1.1544
1050	-4550	1.16871
1100	-4550	1.18413
1150	-4550	1.20078
1200	-4550	1.219
1250	-4550	1.2385
1300	-4550	1.2598
1350	-4550	1.28292
1400	-4550	1.30768
1450	-4550	1.33457
1500	-4550	1.36338
1550	-4550	1.38833
1600	-4550	1.35919
1650	-4550	1.33171
1700	-4550	1.30591
1750	-4550	1.28221
1800	-4550	1.26007
1850	-4550	1.23958
1900	-4550	1.22072
1950	-4550	1.20327
2000	-4550	1.18723
2050	-4550	1.17256
2100	-4550	1.15899
2150	-4550	1.14662
2200	-4550	1.13509
2250	-4550	1.12477
2300	-4550	1.11532
2350	-4550	1.10645
2400	-4550	1.09851
2450	-4550	1.09123
2500	-4550	1.08443
2550	-4550	1.07848
2600	-4550	1.07285
2650	-4550	1.06767
2700	-4550	1.06291
2750	-4550	1.05856
2800	-4550	1.0545
2850	-4550	1.05083
2900	-4550	1.04732
2950	-4550	1.0443
3000	-4550	1.04142
3050	-4550	1.03869
3100	-4550	1.03619
3150	-4550	1.03395
3200	-4550	1.03184
3250	-4550	1.02985
3300	-4550	1.02798
3350	-4550	1.02624
3400	-4550	1.02474
3450	-4550	1.02324
3500	-4550	1.02175
3550	-4550	1.02049
3600	-4550	1.01934
3650	-4550	1.0182
3700	-4550	1.01706
3750	-4550	1.01615
3800	-4550	1.01513
3850	-4550	1.01434
3900	-4550	1.01344
3950	-4550	1.01265
4000	-4550	1.01198
4050	-4550	1.0113
4100	-4550	1.01063
4150	-4550	1.01007
4200	-4550	1.00951
4250	-4550	1.00895
4300	-4550	1.0085
4350	-4550	1.00806
4400	-4550	1.0075
4450	-4550	1.00706
4500	-4550	1.00672
4550	-4550	1.00639
4600	-4550	1.00606
4650	-4550	1.00561
4700	-4550	1.00528
4750	-4550	1.00495
4800	-4550	1.00462
4850	-4550	1.0044
4900	-4550	1.00417
[truncated: 38,801 more rows]

## Sheet: figures4
For figures4a	VBON-CB	energy difference between KS levels
	3	3.283	3.948
	4	3.188	3.464						For figures4e
	5	3.129	3.007						TDM dim
	6	3.156	3.035						z	z
	7	3.04	2.768						VBON-CB	VBON-ON
	8	3.064	2.703						0.4648	0.0449
	9	3.056	2.668						0.2639	0.0547
									0.1632	0.0441
For figures4d	CB			CB-dim vertical excitation	bright vertical excitation				0.0671	0.0419
	3	-2722.23	-2719.87	2.3647	2.2045				0.0479	0.0185
	4	-2721.83	-2719.81	2.0133	2.1785				0.0922	0.0271
	5	-2721.69	-2719.9	1.793	2.0544				0.0085	0.0609
	6	-2721.73	-2719.88	1.8481	2.0711
	7	-2721.58	-2719.89	1.686	1.9727
	8	-2721.58	-2719.9	1.6817	1.9988
	9	-2721.54	-2719.9	1.6387	1.9918
